# Supplementary material for: A quick aphasia battery for efficient, reliable, and multidimensional assessment of language function
Source: PLoS One. 2018 Feb 9;13(2):e0192773. doi: 10.1371/journal.pone.0192773 (PMC5806902; doi:10.1371/journal.pone.0192773)
Supplement: S1 Macro — (XLS) [file pone.0192773.s003.xls]

## Sheet: Form 1
Quick Aphasia Battery (QAB)
Form 1
Participant				Section 3: Word comprehension			Section 6: Repetition
Date
Time				(a) lion	-		(a) house	-
Location				(b) drum	-		(b) breakfast	-
Examiner				(c) violin	-		(c) catastrophe	-
				(d) giraffe	-		(d) undetectable	-
Section 1: Level of consciousness				(e) bone	-		(e) The sun rises in the East.	-
				(f) kite	-		(f) The ambitious journalist discovered where we'd be going.	-
(a) Can be approached?		-		(g) boot	-
(b) Can be roused?		-		(h) goat	-		Section 7: Reading
(c) Where are we?		-
(d) What month is it?		-		Section 4: Sentence comprehension			(a) tin	-
(e) How old are you?		-					(b) dough	-
(f) Close your eyes.		-		(a) Are you a [man/woman]? (Y)	-		(c) proposition	-
(g) Squeeze my hand.		-		(b) Am I a [man/woman]? (N)	-		(d) inexperienced	-
(h) Overall impression		-		(c) Do you cut the grass with an axe? (N)	-		(e) The baby cries in the night.	-
				(d) Are babies watched by babysitters? (Y)	-		(f) The popular novelist realized why I'd been calling.	-
Section 2: Connected speech				(e) Do you open your door with a key? (Y)	-
				(f) If you're about to leave, have you left yet? (N)	-		Section 8: Motor speech
Phrase length		-		(g) Are witnesses questioned by police? (Y)	-
Speech rate		-		(h) If I tell you I used to smoke, do you think I smoke now? (N)	-		Dysarthria	-
Agrammatism		-		(i) Are doctors treated by patients? (N)	-		Apraxia of speech	-
Paragrammatism		-		(j) If I was at the park when you arrived, did I get there first? (Y)	-
Anomia		-		(k) If you're about to go upstairs, are you still downstairs (Y)	-
Empty speech		-		(l) Are cats chased by mice? (N)	-		Summary
Semantic paraphasias		-
Phonemic paraphasias		-		Section 5: Picture naming			Word comprehension	0
Self-correction		-					Sentence comprehension	0
Overall communication impairment		-		(a) dog	-		Word finding	0
				(b) pencil	-		Grammatical construction	0
				(c) wheelchair	-		Motor speech	0
				(d) octopus	-		Repetition	0
				(e) hammock	-		Reading	0
				(f) escalator	-		QBLA overall	0

## Sheet: Form 2
Quick Aphasia Battery (QAB)
Form 2
Participant				Section 3: Word comprehension			Section 6: Repetition
Date
Time				(a) guitar	-		(a) man	-
Location				(b) tiger	-		(b) blanket	-
Examiner				(c) zebra	-		(c) prosperity	-
				(d) saxophone	-		(d) insignificant	-
Section 1: Level of consciousness				(e) pear	-		(e) The dog barks at the door.	-
				(f) crown	-		(f) The creative architect understood who we'd be seeing.	-
(a) Can be approached?		-		(g) cloud	-
(b) Can be roused?		-		(h) chair	-		Section 7: Reading
(c) Where are we?		-
(d) What month is it?		-		Section 4: Sentence comprehension			(a) pig	-
(e) How old are you?		-					(b) choir	-
(f) Close your eyes.		-		(a) Are you [sitting/lying down/etc.]? (Y)	-		(c) graduation	-
(g) Squeeze my hand.		-		(b) Am I [sitting/standing/etc.]? (N)	-		(d) involuntary	-
(h) Overall impression		-		(c) Do you eat ice cream with a spoon? (Y)	-		(e) The sun sets in the West.	-
				(d) Are spiders bitten by people? (N)	-		(f) The capable detective discovered why I'd been waiting.	-
Section 2: Connected speech				(e) Do you wear gloves on your feet? (N)	-
				(f) If you're about to go outside, are you still inside? (Y)	-		Section 8: Motor speech
Phrase length		-		(g) Are worms eaten by birds? (Y)	-
Speech rate		-		(h) If I tell you I used to exercise, do you think I exercise now? (N)	-		Dysarthria	-
Agrammatism		-		(i) Are babies delivered by doctors? (Y)	-		Apraxia of speech	-
Paragrammatism		-		(j) If you're about to start, have you started yet? (N)	-
Anomia		-		(k) Are parents raised by children? (N)	-
Empty speech		-		(l) If you were at the party when I arrived, did you get there first? (Y)	-		Summary
Semantic paraphasias		-
Phonemic paraphasias		-		Section 5: Picture naming			Word comprehension	0
Self-correction		-					Sentence comprehension	0
Overall communication impairment		-		(a) book	-		Word finding	0
				(b) comb	-		Grammatical construction	0
				(c) mask	-		Motor speech	0
				(d) volcano	-		Repetition	0
				(e) seahorse	-		Reading	0
				(f) pyramid	-		QBLA overall	0

## Sheet: Form 3
Quick Aphasia Battery (QAB)
Form 3
Participant				Section 3: Word comprehension			Section 6: Repetition
Date
Time				(a) elephant	-		(a) head	-
Location				(b) piano	-		(b) brother	-
Examiner				(c) camel	-		(c) proximity	-
				(d) trumpet	-		(d) inconceivable	-
Section 1: Level of consciousness				(e) cat	-		(e) The baby drinks from a bottle.	-
				(f) box	-		(f) The confident vocalist realized where we'd be staying.	-
(a) Can be approached?		-		(g) cane	-
(b) Can be roused?		-		(h) socks	-		Section 7: Reading
(c) Where are we?		-
(d) What month is it?		-		Section 4: Sentence comprehension			(a) pot	-
(e) How old are you?		-					(b) cough	-
(f) Close your eyes.		-		(a) Am I wearing a [color] [shirt/dress]? (Y)	-		(c) prohibition	-
(g) Squeeze my hand.		-		(b) Are you wearing a [color] [shirt/dress]? (N)	-		(d) unforgettable	-
(h) Overall impression		-		(c) Do you brush your teeth with a comb? (N)	-		(e) The dog sleeps on the floor.	-
				(d) Are babies named by parents? (Y)	-		(f) The ethical accountant understood why I'd been hiding.	-
Section 2: Connected speech				(e) Do you take pictures with a camera? (Y)	-
				(f) If you're about to finish, have you finished yet? (N)	-		Section 8: Motor speech
Phrase length		-		(g) Are people taxed by governments? (Y)	-
Speech rate		-		(h) If you're about to go inside, are you still outside? (Y)	-		Dysarthria	-
Agrammatism		-		(i) Are wolves attacked by deer? (N)	-		Apraxia of speech	-
Paragrammatism		-		(j) If he was at the show when you arrived, did he get there first? (Y)	-
Anomia		-		(k) Are thieves robbed by victims? (N)	-
Empty speech		-		(l) If I tell you I used to drink coffee, do you think I drink coffee now? (N)	-		Summary
Semantic paraphasias		-
Phonemic paraphasias		-		Section 5: Picture naming			Word comprehension	0
Self-correction		-					Sentence comprehension	0
Overall communication impairment		-		(a) bed	-		Word finding	0
				(b) flower	-		Grammatical construction	0
				(c) mushroom	-		Motor speech	0
				(d) harmonica	-		Repetition	0
				(e) pelican	-		Reading	0
				(f) stethoscope	-		QBLA overall	0
